# Supplementary material for: 8β-Eth­oxy­eremophil-3,7(11)-diene-8α,12;6α,15-diolide
Source: Acta Crystallogr Sect E Struct Rep Online. 2013 Jun 12;69(Pt 7):o1087. doi: 10.1107/S1600536813015729 (PMC3770365; doi:10.1107/S1600536813015729)
Supplement: Supplementary file 1 [file e-69-o1087-sup1.cif]

##############################################################################
#                                                                            #
# This CIF contains the data in a paper accepted for publication in          #
# Acta Crystallographica Section E. It conforms to the requirements of       #
# Notes for Authors for Acta Crystallographica Section E, and has been       #
# peer reviewed under the auspices of the IUCr Commission on Journals.       #
#                                                                            #
# Full details of the Crystallographic Information File format               #
# are given in the paper "The Crystallographic Information File (CIF):       #
# a New Standard Archive File for Crystallography" by S. R. Hall, F. H.      #
# Allen and I. D. Brown [Acta Cryst. (1991), A47, 655-685].                  #
#                                                                            #
# The current version of the core CIF dictionary is obtainable from          #
# ftp://ftp.iucr.org/pub/cif_core.dic.                                       #
#                                                                            #
# Software is freely available for graphical display of the structure(s)     #
# in this CIF. For information consult the CIF software page                 #
# http://www.iucr.org/resources/cif/software.                                #
#                                                                            #
# This file may be used for bona fide research purposes within the           #
# scientific community so long as proper attribution is given to the journal # 
# article from which it was obtained.                                        #
#                                                                            #
##############################################################################
data_global
_audit_creation_method
;
  Olex2 1.2
  (compiled Apr 23 2013 17:54:37, GUI svn.r4466)
;
_journal_date_recd_electronic     2013-05-15
_journal_date_accepted     2013-06-05
_journal_name_full     'Acta Crystallographica, Section E'
_journal_year     2013
_journal_volume     69
_journal_issue      7
_journal_page_first     o1087
_journal_page_last     o1087
_journal_paper_category     QO
_journal_paper_doi     10.1107/S1600536813015729
_journal_coeditor_code     HB7083
_publ_contact_author_name     'Dong-Qing Fei'
_publ_contact_author_address
;
School of Pharmacy, Lanzhou University, Lanzhou 730000, China
;
_publ_contact_author_email     'feidq@lzu.edu.cn'
_publ_contact_author_fax     '+86-931-891-5686'
_publ_contact_author_phone     '+86-931-891-5686'
_publ_section_title
;
8\b-Ethoxyeremophil-3,7(11)-diene-8\a,12;6\a,15-diolide
;
loop_
    _publ_author_name
    _publ_author_footnote
    _publ_author_address
    'Fei, Dong-Qing' .
;
School of Pharmacy, Lanzhou University, Lanzhou 730000,
People's Republic of China
;
    'Dong, Le-Le' ?
;
School of Pharmacy, Lanzhou University, Lanzhou 730000,
People's Republic of China
;
    'Li, Hui-Hong' .
;
School of Pharmacy, Lanzhou University, Lanzhou 730000,
People's Republic of China
;
    'Zhang, Zhan-Xin' .
;
School of Pharmacy, Lanzhou University, Lanzhou 730000,
People's Republic of China
;
_chemical_name_systematic
;
8\b-Ethoxyeremophil-3,7(11)-diene-8\a,12;6\a,15-diolide
;
_chemical_name_common     ?
_chemical_formula_moiety     'C17 H20 O5'
_chemical_formula_sum     'C17 H20 O5'
_chemical_formula_iupac     'C17 H20 O5'
_chemical_formula_weight     304.33
_chemical_melting_point     ?
_space_group_crystal_system     orthorhombic
_space_group_name_H-M_alt     'P 21 21 21'
_space_group_name_Hall     'P 2ac 2ab'
loop_
    _space_group_symop_id
    _space_group_symop_operation_xyz
    1 'x, y, z'
    2 '-x+1/2, -y, z+1/2'
    3 'x+1/2, -y+1/2, -z'
    4 '-x, y+1/2, -z+1/2'
_cell_length_a     8.4925(2)
_cell_length_b     13.0302(4)
_cell_length_c     14.1381(9)
_cell_angle_alpha     90.00
_cell_angle_beta     90.00
_cell_angle_gamma     90.00
_cell_volume     1564.50(12)
_cell_formula_units_Z     4
_cell_measurement_reflns_used     9242
_cell_measurement_theta_min     4.6060
_cell_measurement_theta_max     70.6500
_cell_measurement_temperature     293.69(10)
_cell_special_details     ?
_exptl_crystal_description     block
_exptl_crystal_colour     'colourless'
_exptl_crystal_size_max     0.33
_exptl_crystal_size_mid     0.28
_exptl_crystal_size_min     0.12
_exptl_crystal_density_diffrn     1.292
_exptl_crystal_density_meas     ?
_exptl_crystal_density_method     'not measured'
_exptl_crystal_F_000     648
_exptl_absorpt_coefficient_mu     0.783
_exptl_absorpt_correction_type     multi-scan
_exptl_absorpt_process_details
;
(CrysAlis PRO; Agilent, 2013)
;
_exptl_absorpt_correction_T_min     0.74303
_exptl_absorpt_correction_T_max     1.00000
_exptl_special_details
;
CrysAlisPro, Agilent Technologies,
Version 1.171.36.28 (release 01-02-2013 CrysAlis171 .NET)
(compiled Feb  1 2013,16:14:44)
Empirical absorption correction using spherical harmonics,
 implemented in SCALE3 ABSPACK scaling algorithm.
;
_diffrn_ambient_temperature     293.69(10)
_diffrn_radiation_type     'Cu K\a'
_diffrn_radiation_wavelength     1.5418
_diffrn_radiation_monochromator     mirror
_diffrn_measurement_device_type     'Agilent SuperNova (Dual, Cu at zero, Eos)'
_diffrn_measurement_method     '\w scans'
_diffrn_detector_area_resol_mean     16.0733
_diffrn_reflns_number     14336
_diffrn_reflns_av_R_equivalents     0.0273
_diffrn_reflns_theta_min     4.61
_diffrn_reflns_theta_max     70.81
_diffrn_reflns_theta_full     70.50
_diffrn_measured_fraction_theta_max     0.9937
_diffrn_measured_fraction_theta_full     0.9369
_diffrn_reflns_limit_h_min     -10
_diffrn_reflns_limit_h_max     9
_diffrn_reflns_limit_k_min     -15
_diffrn_reflns_limit_k_max     15
_diffrn_reflns_limit_l_min     -16
_diffrn_reflns_limit_l_max     17
_diffrn_standards_number     ?
_diffrn_standards_interval_count     ?
_diffrn_standards_interval_time     ?
_diffrn_standards_decay_%     ?
_refine_special_details
;
Refinement of <i>F</i>^2^ against ALL reflections. The weighted <i>R</i>-factor
<i>wR</i> and goodness of fit <i>S</i> are based on <i>F</i>^2^, conventional
<i>R</i>-factors <i>R</i> are based on <i>F</i>, with <i>F</i> set to zero for
negative <i>F</i>^2^. The threshold expression of <i>F</i>^2^ >
\s(<i>F</i>^2^) is used only for calculating <i>R</i>-factors(gt) <i>etc</i>.
and is not relevant to the choice of reflections for refinement.
<i>R</i>-factors based on <i>F</i>^2^ are statistically about twice as large
as those based on <i>F</i>, and <i>R</i>- factors based on ALL data will be
even larger.
;
_reflns_number_total     2994
_reflns_number_gt     2871
_reflns_threshold_expression     I>2\s(I)
_refine_ls_structure_factor_coef     Fsqd
_refine_ls_matrix_type     full
_refine_ls_R_factor_all     0.0383
_refine_ls_R_factor_gt     0.0368
_refine_ls_wR_factor_gt     0.1004
_refine_ls_wR_factor_ref     0.1025
_refine_ls_goodness_of_fit_ref     1.030
_refine_ls_restrained_S_all     1.030
_refine_ls_number_reflns     2994
_refine_ls_number_parameters     202
_refine_ls_number_restraints     0
_refine_ls_hydrogen_treatment     constr
_refine_ls_weighting_scheme     calc
_refine_ls_weighting_details
         'calc w=1/[\s^2^(Fo^2^)+(0.0636P)^2^+0.1574P] where P=(Fo^2^+2Fc^2^)/3'
_atom_sites_solution_hydrogens     geom
_atom_sites_solution_primary     iterative
_atom_sites_solution_secondary     difmap
_refine_ls_shift/su_max     0.003
_refine_ls_shift/su_mean     0.000
_refine_diff_density_max     0.128
_refine_diff_density_min     -0.176
_refine_ls_extinction_method     none
_refine_ls_extinction_coef     ?
_refine_ls_abs_structure_details     'Flack (1983), <b>000 Friedel pairs</b>'
_refine_ls_abs_structure_Flack     -0.1(2)
loop_
    _atom_type_symbol
    _atom_type_description
    _atom_type_scat_dispersion_real
    _atom_type_scat_dispersion_imag
    _atom_type_scat_source
    'C' 'C' 0.0181 0.0091
                         'International Tables Vol C Tables 4.2.6.8 and 6.1.1.4'
    'H' 'H' 0.0000 0.0000
                         'International Tables Vol C Tables 4.2.6.8 and 6.1.1.4'
    'O' 'O' 0.0492 0.0322
                         'International Tables Vol C Tables 4.2.6.8 and 6.1.1.4'
_computing_data_collection     'CrysAlis PRO (Agilent, 2013)'
_computing_cell_refinement     'CrysAlis PRO (Agilent, 2013)'
_computing_data_reduction     'CrysAlis PRO (Agilent, 2013)'
_computing_structure_solution     'SUPERFLIP (Palatinus & Chapuis, 2007)'
_computing_structure_refinement     'SHELXL97 (Sheldrick, 2008)'
_computing_molecular_graphics     'OLEX2 (Dolomanov <i>et al.</i>, 2009)'
_computing_publication_material     'OLEX2 (Dolomanov <i>et al.</i>, 2009)'
loop_
    _atom_site_type_symbol
    _atom_site_label
    _atom_site_fract_x
    _atom_site_fract_y
    _atom_site_fract_z
    _atom_site_U_iso_or_equiv
    _atom_site_adp_type
    _atom_site_calc_flag
    _atom_site_refinement_flags
    _atom_site_occupancy
    _atom_site_symmetry_multiplicity
    _atom_site_disorder_assembly
    _atom_site_disorder_group
    O O1 0.9183(2) 0.64050(12) 0.11330(10) 0.0794(4) Uani d . 1 1 . .
    O O2 0.79269(15) 0.60175(8) 0.24732(9) 0.0556(3) Uani d . 1 1 . .
    O O3 0.82873(14) 0.24550(10) 0.20230(9) 0.0580(3) Uani d . 1 1 . .
    O O4 0.6780(2) 0.17448(13) 0.09057(11) 0.0839(5) Uani d . 1 1 . .
    O O5 0.81102(14) 0.52062(10) 0.39285(7) 0.0514(3) Uani d . 1 1 . .
    C C1 0.3694(2) 0.36787(16) 0.35509(16) 0.0642(5) Uani d . 1 1 . .
    H H1A 0.3487 0.3085 0.3945 0.077 Uiso calc R 1 1 . .
    H H1B 0.3133 0.4257 0.3822 0.077 Uiso calc R 1 1 . .
    C C2 0.3051(2) 0.34733(16) 0.25617(17) 0.0678(5) Uani d . 1 1 . .
    H H2A 0.2071 0.3096 0.2617 0.081 Uiso calc R 1 1 . .
    H H2B 0.2818 0.4124 0.2260 0.081 Uiso calc R 1 1 . .
    C C3 0.4146(2) 0.28847(14) 0.19487(14) 0.0582(4) Uani d . 1 1 . .
    H H3 0.3795 0.2650 0.1365 0.070 Uiso calc R 1 1 . .
    C C4 0.5619(2) 0.26851(12) 0.22151(12) 0.0484(4) Uani d . 1 1 . .
    C C5 0.63488(19) 0.29910(12) 0.31377(12) 0.0467(4) Uani d . 1 1 . .
    C C6 0.80727(18) 0.31837(12) 0.27873(11) 0.0457(4) Uani d . 1 1 . .
    H H6 0.8817 0.3034 0.3299 0.055 Uiso calc R 1 1 . .
    C C7 0.83272(17) 0.42502(11) 0.24365(11) 0.0416(3) Uani d . 1 1 . .
    C C8 0.75684(19) 0.50977(12) 0.30066(11) 0.0436(3) Uani d . 1 1 . .
    C C9 0.58186(19) 0.49238(12) 0.30652(12) 0.0460(4) Uani d . 1 1 . .
    H H9A 0.5376 0.4907 0.2433 0.055 Uiso calc R 1 1 . .
    H H9B 0.5331 0.5486 0.3407 0.055 Uiso calc R 1 1 . .
    C C10 0.5468(2) 0.39090(12) 0.35713(12) 0.0481(4) Uani d . 1 1 . .
    H H10 0.5794 0.3977 0.4233 0.058 Uiso calc R 1 1 . .
    C C11 0.89795(19) 0.46356(14) 0.16573(11) 0.0485(4) Uani d . 1 1 . .
    C C12 0.8750(2) 0.57663(15) 0.16860(12) 0.0551(4) Uani d . 1 1 . .
    C C13 0.9784(2) 0.4157(2) 0.08268(13) 0.0680(5) Uani d . 1 1 . .
    H H13A 1.0069 0.3463 0.0978 0.102 Uiso calc R 1 1 . .
    H H13B 1.0715 0.4541 0.0676 0.102 Uiso calc R 1 1 . .
    H H13C 0.9085 0.4159 0.0293 0.102 Uiso calc R 1 1 . .
    C C14 0.6368(3) 0.20772(17) 0.38296(16) 0.0726(6) Uani d . 1 1 . .
    H H14A 0.6874 0.2279 0.4408 0.109 Uiso calc R 1 1 . .
    H H14B 0.6935 0.1516 0.3551 0.109 Uiso calc R 1 1 . .
    H H14C 0.5307 0.1867 0.3961 0.109 Uiso calc R 1 1 . .
    C C15 0.6863(2) 0.22373(14) 0.16241(14) 0.0575(4) Uani d . 1 1 . .
    C C16 0.9771(2) 0.5300(2) 0.40545(14) 0.0762(7) Uani d . 1 1 . .
    H H16A 1.0163 0.5873 0.3686 0.091 Uiso calc R 1 1 . .
    H H16B 1.0290 0.4681 0.3835 0.091 Uiso calc R 1 1 . .
    C C17 1.0122(3) 0.5461(3) 0.50483(17) 0.0970(9) Uani d . 1 1 . .
    H H17A 1.1237 0.5406 0.5148 0.146 Uiso calc R 1 1 . .
    H H17B 0.9588 0.4953 0.5420 0.146 Uiso calc R 1 1 . .
    H H17C 0.9773 0.6133 0.5234 0.146 Uiso calc R 1 1 . .
loop_
    _atom_site_aniso_label
    _atom_site_aniso_U_11
    _atom_site_aniso_U_22
    _atom_site_aniso_U_33
    _atom_site_aniso_U_12
    _atom_site_aniso_U_13
    _atom_site_aniso_U_23
    O1 0.0966(11) 0.0798(10) 0.0619(8) -0.0179(9) 0.0110(8) 0.0133(8)
    O2 0.0652(7) 0.0444(6) 0.0572(7) -0.0037(5) 0.0106(6) -0.0012(5)
    O3 0.0483(6) 0.0539(6) 0.0718(7) 0.0118(5) -0.0004(6) -0.0224(6)
    O4 0.0807(10) 0.0882(11) 0.0828(10) -0.0103(9) 0.0044(8) -0.0454(9)
    O5 0.0490(6) 0.0629(7) 0.0422(6) -0.0064(5) 0.0061(5) -0.0128(5)
    C1 0.0469(9) 0.0657(12) 0.0800(13) -0.0003(9) 0.0186(9) 0.0034(10)
    C2 0.0406(8) 0.0616(10) 0.1014(15) -0.0028(8) 0.0023(10) 0.0036(11)
    C3 0.0480(9) 0.0559(9) 0.0707(11) -0.0084(7) -0.0062(8) -0.0015(9)
    C4 0.0457(8) 0.0414(8) 0.0580(9) -0.0049(6) -0.0002(7) -0.0044(7)
    C5 0.0457(8) 0.0435(8) 0.0510(9) 0.0038(6) 0.0009(7) 0.0012(7)
    C6 0.0404(7) 0.0469(8) 0.0497(8) 0.0094(6) -0.0042(7) -0.0087(7)
    C7 0.0349(7) 0.0486(8) 0.0412(7) 0.0026(6) -0.0023(6) -0.0095(6)
    C8 0.0452(8) 0.0428(8) 0.0427(8) -0.0009(6) 0.0051(6) -0.0042(6)
    C9 0.0431(8) 0.0442(8) 0.0508(8) 0.0066(6) 0.0069(7) -0.0044(7)
    C10 0.0462(8) 0.0507(9) 0.0474(8) 0.0020(7) 0.0096(7) -0.0004(7)
    C11 0.0405(8) 0.0662(10) 0.0387(8) 0.0000(7) 0.0016(6) -0.0077(7)
    C12 0.0544(10) 0.0647(10) 0.0462(9) -0.0088(8) 0.0015(7) 0.0037(8)
    C13 0.0609(11) 0.0976(15) 0.0454(9) 0.0077(11) 0.0106(8) -0.0129(10)
    C14 0.0833(14) 0.0608(12) 0.0738(12) 0.0049(10) 0.0043(11) 0.0214(10)
    C15 0.0575(10) 0.0494(9) 0.0655(10) -0.0025(8) -0.0012(9) -0.0146(8)
    C16 0.0539(11) 0.1208(19) 0.0537(11) -0.0224(12) 0.0009(9) -0.0185(12)
    C17 0.0844(17) 0.147(3) 0.0600(13) -0.0186(16) -0.0166(11) -0.0009(15)
_geom_special_details
;
All e.s.d.'s (except the e.s.d. in the dihedral angle between two l.s. planes)
are estimated using the full covariance matrix. The cell e.s.d.'s are taken
into account individually in the estimation of e.s.d.'s in distances, angles
and torsion angles; correlations between e.s.d.'s in cell parameters are only
used when they are defined by crystal symmetry. An approximate (isotropic)
treatment of cell e.s.d.'s is used for estimating e.s.d.'s involving l.s.
planes.
;
loop_
    _geom_bond_atom_site_label_1
    _geom_bond_atom_site_label_2
    _geom_bond_site_symmetry_2
    _geom_bond_distance
    _geom_bond_publ_flag
    O1 C12 . 1.200(2) ?
    O2 C8 . 1.4484(19) ?
    O2 C12 . 1.354(2) ?
    O3 C6 . 1.4501(18) ?
    O3 C15 . 1.364(2) ?
    O4 C15 . 1.204(2) ?
    O5 C8 . 1.3894(19) ?
    O5 C16 . 1.427(2) ?
    C1 H1A . 0.9700 ?
    C1 H1B . 0.9700 ?
    C1 C2 . 1.525(3) ?
    C1 C10 . 1.536(2) ?
    C2 H2A . 0.9700 ?
    C2 H2B . 0.9700 ?
    C2 C3 . 1.485(3) ?
    C3 H3 . 0.9300 ?
    C3 C4 . 1.332(3) ?
    C4 C5 . 1.498(2) ?
    C4 C15 . 1.468(3) ?
    C5 C6 . 1.566(2) ?
    C5 C10 . 1.538(2) ?
    C5 C14 . 1.541(2) ?
    C6 H6 . 0.9800 ?
    C6 C7 . 1.491(2) ?
    C7 C8 . 1.511(2) ?
    C7 C11 . 1.331(2) ?
    C8 C9 . 1.506(2) ?
    C9 H9A . 0.9700 ?
    C9 H9B . 0.9700 ?
    C9 C10 . 1.533(2) ?
    C10 H10 . 0.9800 ?
    C11 C12 . 1.487(3) ?
    C11 C13 . 1.495(2) ?
    C13 H13A . 0.9600 ?
    C13 H13B . 0.9600 ?
    C13 H13C . 0.9600 ?
    C14 H14A . 0.9600 ?
    C14 H14B . 0.9600 ?
    C14 H14C . 0.9600 ?
    C16 H16A . 0.9700 ?
    C16 H16B . 0.9700 ?
    C16 C17 . 1.452(3) ?
    C17 H17A . 0.9600 ?
    C17 H17B . 0.9600 ?
    C17 H17C . 0.9600 ?
loop_
    _geom_angle_atom_site_label_1
    _geom_angle_atom_site_label_2
    _geom_angle_atom_site_label_3
    _geom_angle_site_symmetry_1
    _geom_angle_site_symmetry_3
    _geom_angle
    _geom_angle_publ_flag
    C12 O2 C8 . . 109.65(12) ?
    C15 O3 C6 . . 109.44(12) ?
    C8 O5 C16 . . 116.95(13) ?
    H1A C1 H1B . . 107.7 ?
    C2 C1 H1A . . 108.8 ?
    C2 C1 H1B . . 108.8 ?
    C2 C1 C10 . . 113.74(15) ?
    C10 C1 H1A . . 108.8 ?
    C10 C1 H1B . . 108.8 ?
    C1 C2 H2A . . 108.8 ?
    C1 C2 H2B . . 108.8 ?
    H2A C2 H2B . . 107.7 ?
    C3 C2 C1 . . 113.69(16) ?
    C3 C2 H2A . . 108.8 ?
    C3 C2 H2B . . 108.8 ?
    C2 C3 H3 . . 119.2 ?
    C4 C3 C2 . . 121.60(18) ?
    C4 C3 H3 . . 119.2 ?
    C3 C4 C5 . . 125.64(16) ?
    C3 C4 C15 . . 126.34(18) ?
    C15 C4 C5 . . 107.69(15) ?
    C4 C5 C6 . . 98.85(13) ?
    C4 C5 C10 . . 110.65(14) ?
    C4 C5 C14 . . 110.58(15) ?
    C10 C5 C6 . . 117.14(13) ?
    C10 C5 C14 . . 110.67(15) ?
    C14 C5 C6 . . 108.35(14) ?
    O3 C6 C5 . . 104.38(13) ?
    O3 C6 H6 . . 109.7 ?
    O3 C6 C7 . . 110.13(12) ?
    C5 C6 H6 . . 109.7 ?
    C7 C6 C5 . . 112.97(12) ?
    C7 C6 H6 . . 109.7 ?
    C6 C7 C8 . . 116.21(13) ?
    C11 C7 C6 . . 133.40(14) ?
    C11 C7 C8 . . 110.06(14) ?
    O2 C8 C7 . . 103.73(12) ?
    O2 C8 C9 . . 111.14(14) ?
    O5 C8 O2 . . 109.54(13) ?
    O5 C8 C7 . . 115.69(14) ?
    O5 C8 C9 . . 106.89(13) ?
    C9 C8 C7 . . 109.89(13) ?
    C8 C9 H9A . . 109.6 ?
    C8 C9 H9B . . 109.6 ?
    C8 C9 C10 . . 110.33(13) ?
    H9A C9 H9B . . 108.1 ?
    C10 C9 H9A . . 109.6 ?
    C10 C9 H9B . . 109.6 ?
    C1 C10 C5 . . 108.51(14) ?
    C1 C10 H10 . . 108.2 ?
    C5 C10 H10 . . 108.2 ?
    C9 C10 C1 . . 110.51(14) ?
    C9 C10 C5 . . 112.97(13) ?
    C9 C10 H10 . . 108.2 ?
    C7 C11 C12 . . 107.26(14) ?
    C7 C11 C13 . . 133.06(18) ?
    C12 C11 C13 . . 119.65(17) ?
    O1 C12 O2 . . 121.74(18) ?
    O1 C12 C11 . . 129.02(18) ?
    O2 C12 C11 . . 109.25(14) ?
    C11 C13 H13A . . 109.5 ?
    C11 C13 H13B . . 109.5 ?
    C11 C13 H13C . . 109.5 ?
    H13A C13 H13B . . 109.5 ?
    H13A C13 H13C . . 109.5 ?
    H13B C13 H13C . . 109.5 ?
    C5 C14 H14A . . 109.5 ?
    C5 C14 H14B . . 109.5 ?
    C5 C14 H14C . . 109.5 ?
    H14A C14 H14B . . 109.5 ?
    H14A C14 H14C . . 109.5 ?
    H14B C14 H14C . . 109.5 ?
    O3 C15 C4 . . 108.67(14) ?
    O4 C15 O3 . . 120.78(18) ?
    O4 C15 C4 . . 130.56(19) ?
    O5 C16 H16A . . 109.7 ?
    O5 C16 H16B . . 109.7 ?
    O5 C16 C17 . . 109.64(19) ?
    H16A C16 H16B . . 108.2 ?
    C17 C16 H16A . . 109.7 ?
    C17 C16 H16B . . 109.7 ?
    C16 C17 H17A . . 109.5 ?
    C16 C17 H17B . . 109.5 ?
    C16 C17 H17C . . 109.5 ?
    H17A C17 H17B . . 109.5 ?
    H17A C17 H17C . . 109.5 ?
    H17B C17 H17C . . 109.5 ?
loop_
    _geom_torsion_atom_site_label_1
    _geom_torsion_atom_site_label_2
    _geom_torsion_atom_site_label_3
    _geom_torsion_atom_site_label_4
    _geom_torsion_site_symmetry_1
    _geom_torsion_site_symmetry_2
    _geom_torsion_site_symmetry_3
    _geom_torsion_site_symmetry_4
    _geom_torsion
    _geom_torsion_publ_flag
    O2 C8 C9 C10 . . . . 176.04(12) ?
    O3 C6 C7 C8 . . . . 157.37(13) ?
    O3 C6 C7 C11 . . . . -15.2(2) ?
    O5 C8 C9 C10 . . . . -64.47(16) ?
    C1 C2 C3 C4 . . . . -8.3(3) ?
    C2 C1 C10 C5 . . . . -58.3(2) ?
    C2 C1 C10 C9 . . . . 66.0(2) ?
    C2 C3 C4 C5 . . . . 1.3(3) ?
    C2 C3 C4 C15 . . . . -171.17(17) ?
    C3 C4 C5 C6 . . . . -146.24(17) ?
    C3 C4 C5 C10 . . . . -22.7(2) ?
    C3 C4 C5 C14 . . . . 100.3(2) ?
    C3 C4 C15 O3 . . . . 160.45(17) ?
    C3 C4 C15 O4 . . . . -20.1(3) ?
    C4 C5 C6 O3 . . . . -32.27(14) ?
    C4 C5 C6 C7 . . . . 87.37(15) ?
    C4 C5 C10 C1 . . . . 48.68(18) ?
    C4 C5 C10 C9 . . . . -74.22(17) ?
    C5 C4 C15 O3 . . . . -13.11(19) ?
    C5 C4 C15 O4 . . . . 166.4(2) ?
    C5 C6 C7 C8 . . . . 41.10(18) ?
    C5 C6 C7 C11 . . . . -131.49(18) ?
    C6 O3 C15 O4 . . . . 171.11(18) ?
    C6 O3 C15 C4 . . . . -9.36(19) ?
    C6 C5 C10 C1 . . . . 160.89(15) ?
    C6 C5 C10 C9 . . . . 38.0(2) ?
    C6 C7 C8 O2 . . . . -176.51(13) ?
    C6 C7 C8 O5 . . . . 63.51(18) ?
    C6 C7 C8 C9 . . . . -57.62(18) ?
    C6 C7 C11 C12 . . . . 175.26(16) ?
    C6 C7 C11 C13 . . . . -2.8(3) ?
    C7 C8 C9 C10 . . . . 61.80(17) ?
    C7 C11 C12 O1 . . . . 178.38(19) ?
    C7 C11 C12 O2 . . . . -1.6(2) ?
    C8 O2 C12 O1 . . . . -179.84(17) ?
    C8 O2 C12 C11 . . . . 0.15(19) ?
    C8 O5 C16 C17 . . . . 176.9(2) ?
    C8 C7 C11 C12 . . . . 2.34(18) ?
    C8 C7 C11 C13 . . . . -175.70(18) ?
    C8 C9 C10 C1 . . . . -174.70(14) ?
    C8 C9 C10 C5 . . . . -52.92(19) ?
    C10 C1 C2 C3 . . . . 37.6(2) ?
    C10 C5 C6 O3 . . . . -151.01(14) ?
    C10 C5 C6 C7 . . . . -31.4(2) ?
    C11 C7 C8 O2 . . . . -2.24(17) ?
    C11 C7 C8 O5 . . . . -122.21(15) ?
    C11 C7 C8 C9 . . . . 116.66(15) ?
    C12 O2 C8 O5 . . . . 125.24(14) ?
    C12 O2 C8 C7 . . . . 1.17(17) ?
    C12 O2 C8 C9 . . . . -116.86(15) ?
    C13 C11 C12 O1 . . . . -3.3(3) ?
    C13 C11 C12 O2 . . . . 176.75(15) ?
    C14 C5 C6 O3 . . . . 82.97(16) ?
    C14 C5 C6 C7 . . . . -157.39(14) ?
    C14 C5 C10 C1 . . . . -74.25(19) ?
    C14 C5 C10 C9 . . . . 162.84(15) ?
    C15 O3 C6 C5 . . . . 26.98(17) ?
    C15 O3 C6 C7 . . . . -94.55(16) ?
    C15 C4 C5 C6 . . . . 27.38(16) ?
    C15 C4 C5 C10 . . . . 150.88(14) ?
    C15 C4 C5 C14 . . . . -86.13(17) ?
    C16 O5 C8 O2 . . . . -64.2(2) ?
    C16 O5 C8 C7 . . . . 52.5(2) ?
    C16 O5 C8 C9 . . . . 175.24(17) ?
